# Supplementary material for: The Effects of Different Respiratory Viruses on the Oxidative Stress Marker Levels in an In Vitro Model: A Pilot Study
Source: Int J Mol Sci. 2024 Nov 11;25(22):12088. doi: 10.3390/ijms252212088 (PMC11593713; doi:10.3390/ijms252212088)
Supplement: Supplementary file 1 [file ijms-25-12088-s001.zip]

Archive with 1 entries (1 files):
- ijms-3255459-supplementary.pdf
